# Supplementary material for: Patellofemoral pain syndrome in children and adolescents: A cross-sectional study
Source: PLoS One. 2024 Apr 16;19(4):e0300683. doi: 10.1371/journal.pone.0300683 (PMC11020395; doi:10.1371/journal.pone.0300683)
Supplement: S1 Data set — (XLSX) [file pone.0300683.s003.xlsx]

## Sheet: Planilha1
Sex	Amostral_Weight	Age_Cat	BMI_Cat	SDPF	IPAC_Cat	Maturation_cat	Flexibility_Cat	Kujala_Cat
0	118.7	2	2	1	2	1	1	1
0	118.7	1	0	0	2	1	1	0
0	118.7	1	0	1	2	1	1	1
0	118.7	1	2	0	0	0	1	0
0	118.7	1	0	0	2	1	1	0
1	118.7	2	0	0	0	1	1	0
1	118.7	2	2	0	1	1	1	0
1	118.7	2	0	0	0	1	1	0
1	118.7	1	2	1	1	1	0	1
1	118.7	1	0	1	0	1	1	1
0	38.5	1	0	0	2	0	1	0
0	38.5	1	0	0	1	0	1	0
0	38.5	2	0	0	1	1	1	0
0	38.5	2	2	0	2	0	0	0
0	38.5	2	0	0	1	1	0	0
0	38.5	1	0	0	2	0	1	0
0	38.5	2	0	0	1	0	0	0
1	38.5	2	0	0	0	1	1	1
1	38.5	1	0	0	1	1	0	0
1	38.5	2	0	1	1	1	1	1
0	51.3	1	0	0	0	1	1	0
0	51.3	2	0	0	2	1	1	0
0	51.3	1	0	1	2	0	1	0
0	51.3	2	0	1	1	1	0	1
0	51.3	0	0	1	1	1	1	0
0	51.3	0	0	1	0	1	1	1
0	51.3	2	0	0	0	1	1	0
0	51.3	2	0	0	1	1	1	0
1	51.3	0	2	0	0	0	1	1
1	51.3	0	0	1	1	1	1	1
1	51.3	1	0	1	0	1	1	1
1	51.3	2	2	0	2	1	1	0
1	51.3	1	0	0	2	1	0	0
0	81	2	0	0	0	0	1	0
0	81	2	0	0	1	1	0	0
0	81	1	1	0	0	1	1	0
1	81	0	2	1	1	1	1	0
1	81	2	0	0	0	1	1	0
1	81	2	2	0	1	1	0	0
1	81	0	0	1	1	1	1	1
1	81	2	0	0	2	1	0	0
1	81	0	0	0	0	1	1	0
1	81	0	0	0	0	1	1	0
1	81	0	0	1	1	1	1	1
1	81	2	0	0	1	1	1	0
1	81	2	2	0	0	1	1	0
0	95.1	0	1	0	0	1	1	0
0	95.1	0	1	0	2	1	1	0
0	95.1	0	0	0	2	1	0	0
1	95.1	0	0	0	1	1	1	0
1	95.1	1	0	1	1	1	1	1
0	114.8	1	0	0	2	1	1	0
0	114.8	0	2	0	0	1	1	0
0	114.8	0	0	0	1	1	0	0
0	114.8	0	2	0	0	1	1	0
0	114.8	0	0	0	0	1	1	0
1	114.8	0	0	1	1	1	1	1
1	114.8	2	2	0	1	1	0	0
1	114.8	2	0	0	1	1	1	0
1	271.8	1	2	1	1	1	0	1
1	271.8	2	0	0	1	0	1	0
0	500.7	2	2	0	1	1	1	0
0	500.7	2	0	0	2	1	1	0
1	500.7	0	2	1	1	0	0	0
1	500.7	0	0	0	1	1	0	0
0	134.9	2	0	0	1	1	0	0
0	134.9	2	2	0	1	1	1	0
0	134.9	1	0	0	0	0	0	0
0	134.9	2	0	0	0	1	1	0
1	134.9	1	0	0	2	0	0	0
0	51.5	1	0	0	1	0	0	0
0	51.5	2	0	0	0	1	0	0
1	51.5	1	0	0	1	0	1	0
1	51.5	1	1	1	1	1	0	1
1	51.5	2	2	0	1	1	1	0
1	51.5	2	2	1	1	0	0	1
1	51.5	2	2	1	1	1	1	0
1	51.5	2	0	0	0	1	1	0
1	51.5	2	0	0	1	1	1	0
1	51.5	2	0	1	2	1	0	1
1	51.5	2	0	1	1	1	0	1
1	51.5	1	0	0	1	1	0	0
1	51.5	1	0	1	1	1	0	0
0	368.2	0	2	0	1	1	1	0
0	205.3	2	0	0	0	1	0	0
1	205.3	0	0	0	0	1	1	0
0	186.5	2	0	1	1	0	1	1
0	76.3	0	0	0	1	1	1	0
0	76.3	2	0	0	2	1	1	1
0	76.3	2	0	0	2	1	1	0
0	76.3	2	0	0	1	1	1	0
0	76.3	2	2	0	2	1	0	0
0	76.3	0	2	0	2	1	1	0
0	76.3	2	0	0	2	1	1	0
0	76.3	0	2	1	0	1	1	1
0	76.3	2	0	0	2	1	1	0
0	76.3	0	0	1	2	1	1	1
1	76.3	2	2	0	0	0	1	0
1	76.3	2	2	1	2	1	1	1
1	76.3	2	0	0	0	0	1	0
1	76.3	0	0	1	2	1	1	1
1	76.3	0	0	0	0	1	1	0
1	76.3	0	1	1	0	1	1	1
1	76.3	0	1	1	0	1	0	1
1	76.3	0	2	0	0	1	0	0
0	77.1	0	0	1	0	1	1	1
0	77.1	0	2	0	1	1	1	0
0	77.1	0	2	0	1	1	1	0
0	77.1	2	0	1	1	1	1	1
0	77.1	2	0	1	1	1	1	1
1	77.1	2	0	0	2	1	0	0
0	89	0	0	1	2	1	0	1
0	89	0	1	1	2	1	1	0
0	89	2	0	0	1	1	0	0
0	89	2	2	1	2	1	1	1
0	89	2	0	0	2	1	1	0
1	89	0	2	1	1	1	1	1
1	89	2	0	0	2	1	0	0
1	89	0	0	1	1	1	0	1
1	89	0	0	1	1	1	0	1
0	49.2	1	0	1	1	1	1	1
0	49.2	1	0	0	2	0	0	0
0	49.2	1	2	0	0	0	1	0
0	49.2	1	0	0	2	0	1	0
0	49.2	1	0	0	1	0	0	0
0	49.2	2	0	0	1	1	1	0
0	49.2	1	0	0	0	0	1	0
0	49.2	1	0	0	2	1	1	0
0	49.2	1	0	0	2	1	0	0
0	49.2	1	0	0	0	0	0	0
1	49.2	1	0	0	0	0	1	0
1	49.2	1	0	0	1	1	1	0
1	49.2	1	2	0	0	1	0	0
1	49.2	1	0	0	2	0	1	0
1	49.2	1	2	1	1	1	1	1
1	49.2	2	0	0	0	1	1	0
1	49.2	2	1	1	1	1	0	0
1	49.2	2	0	0	0	1	1	0
1	49.2	1	2	1	2	1	1	1
1	49.2	2	0	0	0	1	0	0
1	49.2	1	0	0	1	1	0	0
1	49.2	2	2	0	1	0	1	0
1	49.2	1	2	0	0	0	0	0
1	49.2	1	0	0	2	1	1	0
1	38.5	1	2	0	0	1	0	1
1	38.5	2	2	1	2	1	1	1
1	38.5	2	1	0	1	0	1	0
0	38.5	1	1	0	2	1	0	0
1	38.5	1	1	1	1	1	1	1
0	38.5	1	1	0	1	0	1	0
1	38.5	1	2	0	1	1	0	0
0	38.5	1	1	0	2	1	0	0
1	38.5	1	2	0	2	1	0	0
1	38.5	1	2	1	2	1	0	0
0	38.5	1	1	0	0	0	0	0
1	38.5	1	2	0	1	1	0	1
1	38.5	1	1	0	1	1	1	0
1	38.5	2	2	1	1	1	0	0
1	38.5	2	1	1	1	1	0	0
1	38.5	2	1	0	1	1	0	0
0	38.5	2	2	0	1	1	1	1
1	38.5	1	2	0	1	0	1	0
1	38.5	2	1	0	0	0	1	0
0	38.5	1	2	0	0	1	1	0
0	38.5	1	0	0	2	0	0	0
1	38.5	2	1	1	1	1	1	1
1	38.5	2	1	0	0	1	0	0
1	38.5	2	0	0	0	1	0	0
1	38.5	2	1	0	0	1	0	0
0	38.5	2		1	1	1	1	1
1	38.5	2		1	1	1	1	0
1	38.5	2	0	0	2	1	0	0
1	38.5	2	0	1	2	1	1	1
0	38.5	1	1	1	1	1	1	0
1	38.5	2	2	1	0	1	0	1
0	38.5	1	2	0	1	0	0	1
1	38.5	1	2	0	0	1	1	1
1	38.5	1	1	0	0	1	0	0
1	38.5	1	1	1	1	1	1	1
1	38.5	1	1	0	2	1	1	0
0	38.5	1	2	0	1	0	0	0
1	38.5	1	1	0	1	1	0	0
1	38.5	1	2	0	0	1	0	0
0	38.5	1	1	0	0	1	1	1
1	38.5	1	0	0	2	1	1	0
1	38.5	2	1	0	1	1	0	0
0	38.5	2	0	0	1	0	1	0
1	38.5	2	1	1	1	1	0	1
1	38.5	2	0	0	1	1	0	0
0	38.5	2	1	0	0	1	0	0
0	38.5	2	1	0	0	1	0	0
1	38.5	2	0	0	2	0	0	1
1	38.5	2	1	1	1	1	1	1
0	38.5	2	1	1	2	1	0	1
0	38.5	1	0	0	2	1	1	0
1	38.5	1	0	0	2	1	1	0
1	38.5	2	0	0	2	1	1	0
1	38.5	2	1	0	2	1	0	0
1	38.5	2	0	0	2	1	0	0
1	38.5	2	0	1	2	1	0	1
0	38.5	2	0	0	2	1	1	0
0	38.5	1	0	0	0	0	1	0
0	38.5	1	0	0	1	0	1	0
1	38.5	1	0	0	0	1	1	0
1	38.5	1	0	0	1	1	0	0
0	38.5	2	0	0	1	1	1	0
1	38.5	2	0	0	2	1	0	1
0	118.7	1	0	0	2	0	0	0
1	118.7	2	0	0	2	1	0	0
0	118.7	1	0	0	1	0	0	0
0	118.7	2	0	0	1	0	0	0
1	118.7	2	0	0	0	1	0	0
0	118.7	2	0	1	1	0	1	1
0	118.7	2	0	0	1	1	1	1
1	118.7	2	0	0	1	1	0	0
1	118.7	1	0	0	2	1	0	0
0	118.7	1	0	1	1	0	0	0
0	118.7	1	0	1	1	1	1	0
0	118.7	2	0	0	1	0	1	0
1	118.7	2	0	0	2	0	1	0
1	118.7	1	0	0	0	1	0	1
0	118.7	2	2	0	2	0	1	0
0	118.7	2	2	0	0	1	0	0
1	118.7	1	0	0	1	1	1	0
0	118.7	2	1	0	0	1	1	0
1	118.7	2	0	1	1	0	0	1
1	118.7	2	2	0	2	1	0	0
1	118.7	1	0	0	0	0	0	0
0	118.7	2	0	1	0	0	0	0
1	118.7	2	0	0	0	1	0	0
1	118.7	2	0	1	0	1	0	0
1	118.7	2	0	0	1	0	0	0
1	118.7	2	2	0	1	1	0	0
0	118.7	1	2	0	2	1	1	0
1	118.7	2	1	0	1	1	1	0
0	118.7	2	0	0	1	0	1	0
0	118.7	2	0	0	1	1	1	0
1	118.7	2	0	0	0	1	0	0
0	118.7	2	0	0	2	0	0	0
1	118.7	2	0	0	0	1	0	0
1	118.7	2	0	0	0	0	1	0
1	118.7	2	0	0	2	1	1	0
0	118.7	2	0	0	0	0	0	0
1	118.7	2	0	0	1	0	0	1
0	118.7	2	2	0	1	1	0	0
1	118.7	2	0	0	1	1	0	0
1	118.7	1	0	0	1	0	1	0
1	118.7	1	0	0	0	1	1	0
0	118.7	1	0	0	2	0	0	0
0	118.7	2	2	1	2	1	0	0
1	118.7	2	0	0	1	0	1	0
1	118.7	2	0	0	0	1	0	0
0	118.7	1	2	0	1	0	1	0
1	118.7	2	2	0	0	1	0	0
0	118.7	2	0	0	2	0	0	0
1	118.7	2	0	0	0	1	1	0
1	118.7	2	2	0	1	1	0	0
0	118.7	2	0	0	1	0	0	0
0	118.7	2	0	0	0	1	1	0
1	118.7	2	0	0	0	1	1	0
1	118.7	2	0	0	0	0	1	0
0	118.7	2	0	0	1	1	1	0
0	118.7	2	0	0	0	0	1	0
0	118.7	2	1	0	1	0	0	0
1	118.7	1	0	1	0	0	1	1
1	118.7	2	0	0	0	1	0	0
0	118.7	2	2	0	1	0	1	1
1	118.7	1	2	0	0	1	1	1
0	118.7	2	0	0	2	0	1	0
0	118.7	2	0	0	1	0	0	0
0	118.7	1	0	0	0	1	1	0
0	118.7	2	0	1	2	0	1	1
0	118.7	2	0	0	1	0	1	0
0	118.7	1	2	0	2	1	1	0
0	118.7	2	0	1	1	0	1	0
1	118.7	2	0	1	1	1	0	1
1	118.7	1	0	0	0	0	1	0
1	118.7	1	2	1	0	0	1	1
0	118.7	1	0	1	1	1	1	0
1	118.7	1	0	0	2	1	0	0
0	118.7	2	2	0	1	0	0	0
0	118.7	1	2	0	2	0	0	0
1	118.7	1	0	0	1	1	0	0
